# Supplementary material for: Magnesium Hydride Confers Osmotic Tolerance in Mung Bean Seedlings by Promoting Ascorbate–Glutathione Cycle
Source: Plants (Basel). 2024 Oct 8;13(19):2819. doi: 10.3390/plants13192819 (PMC11478981; doi:10.3390/plants13192819)
Supplement: Supplementary file 1 [file plants-13-02819-s001.zip]

Archive with 1 entries (1 files):
- plants-3136736-supplementary.pdf
